# Supplementary material for: ﻿Boliviadendron, a new segregate genus of mimosoid legume (Leguminosae, Caesalpinioideae, mimosoid clade) narrowly endemic to the interior Andean valleys of Bolivia
Source: PhytoKeys. 2022 Aug 22;205:439–52. doi: 10.3897/phytokeys.205.82256 (PMC9849042; doi:10.3897/phytokeys.205.82256)
Supplement: XML Treatment for Boliviadendron bolivianum [file phytokeys.205.82256-treatment2.xml]

<!DOCTYPE tp:taxon-treatment
  PUBLIC "-//TaxonX//DTD Taxonomic Treatment Publishing DTD v0 20100105//EN" "tax-treatment-NSO.dtd">
<tp:taxon-treatment xmlns:tp="http://www.plazi.org/taxpub"><tp:treatment-meta><kwd-group><label>Taxon classification</label><kwd>
              <named-content content-type="kingdom">Plantae</named-content>
            </kwd><kwd>
              <named-content content-type="order"> Fabales</named-content>
            </kwd><kwd>
              <named-content content-type="family">Leguminosae</named-content>
            </kwd></kwd-group><mixed-citation publication-type="journal"><person-group><name><surname>de Souza</surname><given-names>Élvia Rodrigues</given-names></name><name><surname>de Almeida</surname><given-names>Priscilla Gomes C.</given-names></name><name><surname>Rocha</surname><given-names>Lamarck</given-names></name><name><surname>Koenen</surname><given-names>Erik J.M.</given-names></name><name><surname>Burgos</surname><given-names>Margoth Atahuachi</given-names></name><name><surname>Lewis</surname><given-names>Gwilym P.</given-names></name><name><surname>Hughes</surname><given-names>Colin E.</given-names></name></person-group><article-title>﻿<italic><tp:taxon-name><tp:taxon-name-part taxon-name-part-type="genus" reg="Boliviadendron">Boliviadendron</tp:taxon-name-part></tp:taxon-name></italic>, a new segregate genus of mimosoid legume (<tp:taxon-name><tp:taxon-name-part taxon-name-part-type="family">Leguminosae</tp:taxon-name-part></tp:taxon-name>, <tp:taxon-name><tp:taxon-name-part taxon-name-part-type="subfamily">Caesalpinioideae</tp:taxon-name-part></tp:taxon-name>, mimosoid clade) narrowly endemic to the interior Andean valleys of Bolivia</article-title><source>PhytoKeys</source><day>22</day><month>08</month><year>2022</year><volume>205</volume><fpage>439</fpage><lpage>452</lpage><pub-id pub-id-type="doi">10.3897/phytokeys.205.82256</pub-id></mixed-citation></tp:treatment-meta><tp:nomenclature><label>﻿</label><tp:taxon-name>
            <object-id xmlns:xlink="http://www.w3.org/1999/xlink" content-type="arpha" xlink:type="simple">98D0BD95-6D9A-5C5F-8BD1-B87A765EE40D</object-id>
            <tp:taxon-name-part taxon-name-part-type="genus" reg="Boliviadendron">Boliviadendron</tp:taxon-name-part>
            <tp:taxon-name-part taxon-name-part-type="species" reg="bolivianum">bolivianum</tp:taxon-name-part>
            <object-id xmlns:xlink="http://www.w3.org/1999/xlink" content-type="ipni" xlink:type="simple">urn:lsid:ipni.org:names:77303835-1</object-id>
          </tp:taxon-name><tp:taxon-authority>(C.E. Hughes &amp; Atahuachi) E.R. Souza &amp; C.E. Hughes</tp:taxon-authority><tp:taxon-status xmlns:xlink="http://www.w3.org/1999/xlink" xlink:type="simple">comb. nov.</tp:taxon-status></tp:nomenclature><tp:treatment-sec sec-type="Basionym" id="SECID0EHFAG"><title>Basionym.</title><p><italic><tp:taxon-name><tp:taxon-name-part taxon-name-part-type="genus" reg="Leucochloron">Leucochloron</tp:taxon-name-part><tp:taxon-name-part taxon-name-part-type="species" reg="bolivianum">bolivianum</tp:taxon-name-part></tp:taxon-name></italic> C.E. Hughes &amp; Atahuachi, Kew Bull. 61: 559. 2006, publ. 31 Jan 2007.</p></tp:treatment-sec><tp:treatment-sec sec-type="material" id="SECID0E2FAG"><title>Type.</title><p>Bolivia. La Paz, Prov. Inquisivi, 6 km N of Inquisivi, rd towards Cajuata, Circuata and Miguillas, <named-content xmlns:xlink="http://www.w3.org/1999/xlink" content-type="dwc:verbatimCoordinates" xlink:type="simple"><named-content content-type="geo-json" specific-use="{&#34;type&#34;:&#34;Point&#34;,&#34;coordinates&#34;:[-67.139722,-16.895000]}" id="NCID0EEGAG" xlink:type="simple">16°53'42"S, 67°08'23"W</named-content></named-content>, 2385 m alt., 12 Dec 2003, <italic>C.E. Hughes</italic>, <italic>T. Ortuño &amp; M. Mendoza 2423</italic> (holotype: LPB; isotypes: BOLV, FHO, K [K000532854], USZ).</p></tp:treatment-sec><tp:treatment-sec sec-type="material" id="SECID0ENGAG"><title>Additional material examined.</title><p><bold>Bolivia</bold>. Cochabamba, Prov. Ayopaya, 1 km S of Independencia on rd to Pongo, <named-content xmlns:xlink="http://www.w3.org/1999/xlink" content-type="dwc:verbatimCoordinates" xlink:type="simple"><named-content content-type="geo-json" specific-use="{&#34;type&#34;:&#34;Point&#34;,&#34;coordinates&#34;:[-66.814722,-17.084167]}" id="NCID0EYGAG" xlink:type="simple">17°05'03"S, 66°48'53"W</named-content></named-content>, 2630 m alt., 15 May 2002 (unripe fr.), <italic>C.E. Hughes</italic>, <italic>J.R.I. Wood &amp; R. Forrest 2287</italic> (FHO!, K! [2 specimens], LPB!). Cochabamba, Ayopaya, 1 km above Independencia on road to Sailapata and La Mina, <named-content xmlns:xlink="http://www.w3.org/1999/xlink" content-type="dwc:verbatimCoordinates" xlink:type="simple"><named-content content-type="geo-json" specific-use="{&#34;type&#34;:&#34;Point&#34;,&#34;coordinates&#34;:[-66.800000,-17.066667]}" id="NCID0EEHAG" xlink:type="simple">17°04'S, 66°48'W</named-content></named-content>, 2770 m, 18 Dec 2002 (fl.), <italic>J.R.I. Wood</italic>, <italic>M. Mercado &amp; M. Mendoza 18731</italic> (K!). La Paz, Prov. Inquisivi, ca. 10 km N of Inquisivi, rd to Licoma and Circuata, <named-content xmlns:xlink="http://www.w3.org/1999/xlink" content-type="dwc:verbatimCoordinates" xlink:type="simple"><named-content content-type="geo-json" specific-use="{&#34;type&#34;:&#34;Point&#34;,&#34;coordinates&#34;:[-67.143056,-16.903056]}" id="NCID0EQHAG" xlink:type="simple">16°53'71"S, 67°08'35"W</named-content></named-content>, 2300 m alt., 27 March 2007 (unripe fr.), <italic>C.E. Hughes</italic>, <italic>T. Särkinen</italic>, <italic>A. Wortley &amp; P. Duchen 2608</italic> (FHO!, K! [2 specimens], LPB). La Paz, Prov. Inquisivi, 6 km N of Inquisivi, rd towards Cajuata, <named-content xmlns:xlink="http://www.w3.org/1999/xlink" content-type="dwc:verbatimCoordinates" xlink:type="simple"><named-content content-type="geo-json" specific-use="{&#34;type&#34;:&#34;Point&#34;,&#34;coordinates&#34;:[-67.139722,-16.895278]}" id="NCID0E5HAG" xlink:type="simple">16°53'43"S, 67°08'23"W</named-content></named-content>, 2379 m alt., 12 Feb 2005 (ripe fr.), <italic>J.R.I. Wood</italic>, <italic>M. Atahuachi &amp; T. Ortuño 21607</italic> (BOLV, FHO!, K! [2 specimens], LPB). La Paz, Prov. Inquisivi, 0.5 km above Sica rd from Inquisivi to Cajuata, <named-content xmlns:xlink="http://www.w3.org/1999/xlink" content-type="dwc:verbatimCoordinates" xlink:type="simple"><named-content content-type="geo-json" specific-use="{&#34;type&#34;:&#34;Point&#34;,&#34;coordinates&#34;:[-67.134444,-16.875556]}" id="NCID0EKIAG" xlink:type="simple">16°52'32"S, 67°08'04"W</named-content></named-content>, 2565 m alt., 12 Feb 2005 (fl.), <italic>J.R.I. Wood</italic>, <italic>M. Atahuachi &amp; T. Ortuño 21618</italic> (BOLV, FHO!, K! [2 specimens], LPB). La Paz, Prov. Inquisivi, 13 km from Inquisivi towards Licoma, crossing the Río Quime, 2150 m alt., 24 April 1992 (unripe fr.), <italic>St.G. Beck 21125</italic> (K! [2 specimens]). La Paz, Prov. Inquisivi, along slopes E of Communidad Micayani to the Rio Khokhoni more or less to the junction with a fork flowing down from Communidad Yamora and following the Rio Khokhoni upstream 1 km from this point, ca. 4 km SE from Inquisivi, <named-content xmlns:xlink="http://www.w3.org/1999/xlink" content-type="dwc:verbatimCoordinates" xlink:type="simple"><named-content content-type="geo-json" specific-use="{&#34;type&#34;:&#34;Point&#34;,&#34;coordinates&#34;:[-67.100000,-16.916667]}" id="NCID0EYIAG" xlink:type="simple">16°55'S, 67°06'W</named-content></named-content>, 2650 m alt., 14 Jan 1989 (fl.), <italic>M. Lewis 35094</italic> (K!, LPB, MO). Santa Cruz, Prov. M. Caballero, ascending from Comarapa towards Cerro Bravo, <named-content xmlns:xlink="http://www.w3.org/1999/xlink" content-type="dwc:verbatimCoordinates" xlink:type="simple"><named-content content-type="geo-json" specific-use="{&#34;type&#34;:&#34;Point&#34;,&#34;coordinates&#34;:[-64.525556,-17.873611]}" id="NCID0ECJAG" xlink:type="simple">17°52'25"S, 64°31'32"W</named-content></named-content>, 20 Nov 2005 (fl.), <italic>J.R.I. Wood &amp; M. Mendoza 22081</italic> (BOLV, FHO!, K! [2 specimens], LPB). Santa Cruz, Prov. Valle Grande, 14.2 km on the gravel road towards Moro Moro from the highway in the Trigal / Muyurina valley, <named-content xmlns:xlink="http://www.w3.org/1999/xlink" content-type="dwc:verbatimCoordinates" xlink:type="simple"><named-content content-type="geo-json" specific-use="{&#34;type&#34;:&#34;Point&#34;,&#34;coordinates&#34;:[-64.240833,-18.350000]}" id="NCID0EMJAG" xlink:type="simple">18°21'00"S, 64°14'27"W</named-content></named-content>, 2335 m alt., 1 Jan 2011 (fl.), <italic>M. Nee &amp; J.M. Mendoza F 57498</italic> (NY!).</p></tp:treatment-sec></tp:taxon-treatment>
